# Supplementary material for: Using Medical Device Standards for Design and Risk Management of Immersive Virtual Reality for At-Home Therapy and Remote Patient Monitoring
Source: JMIR Biomed Eng. 2021 Jun 3;6(2):e26942. doi: 10.2196/26942 (PMC11041430; doi:10.2196/26942)
Supplement: Multimedia Appendix 1 [file biomedeng_v6i2e26942_app1.xlsx]

## Sheet: FMEA
IDENTIFIER (ID)		RISK ANALYSIS						RISK EVALUATION
Requirement ID	Hazard ID	Hazard	Hazardous situation	Hazard Source / Initiating Circumstance	Harm	Probability of Occurrence (P1)	Severity (S1)	Acceptability (1)	Risk Priority Number (RPN-1)
P1	PH-1	Treatment is ineffective	Patient does not receive benefit	Therapy is not designed correctly	Patient takes longer to recover	3	3	BOR	9
P1	PH-2	Software does not limit amount of exercise	Patient exercises more than necessary	Patient ignores limits	Patient exhaustion, overexertion	3	2	ACC	6
P1	PH-3	Hand sensors that require patient grasp	Hand sensors dropped	Patient unable to maintain grasp	System unable to function without hand tracking	5	2	NACC	10
P2	PH-4	System does not provide adequate training for home-use	Patient unable to use system at home	Inadequate patient training resources	Patient unable to benefit from system, takes longer to recover	5	2	NACC	10
P3	PH-5	Simulator sickness from virtual reality in general	Virtual reality induces simulator sickness	Patient is prone to simulator sickness	Patient discomfort	3	2	ACC	6
P3	PH-6	Simulator sickness from poor frame rate	Virtual reality induces simulator sickness	Poorly optimized software/graphics	Patient discomfort	3	2	ACC	6
P3	PH-7	Virtual reality display screens close to eyes	Eye strain	Prolonged use of headset	Patient discomfort	4	2	BOR	8
P3	PH-8	Headset is occlusive	Patient falling over	Patient stands with headset	Fall-related injury	3	3	BOR	9
P3	PH-9	Headset is occlusive	Knocking over objects in area	Surrounding isn't properly cleared	Damage object in surrounding	4	2	BOR	8
P3	PH-10	Headset is occlusive	Hurts self by hitting object	Surrounding isn't properly cleared	Patient self-injury	2	3	ACC	6
P3	PH-11	Virtual reality is too immersive	Claustrophobia	Patient is claustrophobic	Patient distress	3	2	ACC	6
P3	PH-12	Virtual reality is too immersive	Claustrophobia	Patient is claustrophobic	Patient has panic attack	1	3	ACC	3
P3	PH-13	Immersive graphics	Overstimulation	Patient has sensory sensitivity	Patient discomfort	3	2	ACC	6
P3	PH-14	Upsetting content	Afraid of content (e.g. water, heights)	Patient has phobia of content	Patient distress	3	2	ACC	6
P3	PH-15	Upsetting content	Afraid of content (e.g. water, heights)	Patient has severe phobia of content	Patient has panic attack	1	3	ACC	3
P3	PH-16	Weight of the headset	Headset is too heavy	Patient is too weak to support headset	Patient neck injury	2	3	ACC	6
P3	PH-17	Head-mounted virtual reality displays can cause seizures	Patient has seizure	Patient has photo-sensitive seizures	Patient has seizure	2	5	NACC	10
P3	PH-18	Headset makes contact with face	Unsanitary equipment	Equipment not cleaned properly before use	Patient gets infection	4	3	NACC	12
P4	PH-19	Data fail to transmit	Patient data are not stored as intended	Design flaw in data transmission	Patient program not monitored as intended	3	2	ACC	6
P4	PH-20	Internet connection required	Patient data are not stored as intended	Poor at-home internet connection	Patient program not monitored as intended	3	2	ACC	6
P4	PH-21	Patient cannot connect device to internet	Device not connected to home internet	Too difficult to connect device to internet	Patient program not monitored as intended	3	2	ACC	6
P4	PH-22	Cybersecurity issues	Patient data are inaccurate	Design flaw creates security issues	Patient data is inaccurately reported	2	3	ACC	6
P4	PH-23	Cybersecurity issues	Patient program is altered by bad actor	Design flaw creates security issues	Patient does not perform therapy as intended	2	3	ACC	6
P5	PH-24	Poor exercise instruction	Patient does not understand exercise	Exercise instruction inadequate	Patient unable to perform therapy as intended, takes longer to recover	4	2	BOR	8
P6	PH-25	Poor exercise instruction	Patient performs nonpurposeful actions	Exercise instruction is unclear	Patient takes longer to recover, learns aberrant movement pattern	4	3	NACC	12
P7	PH-26	Activities are too difficult	Patient does not enjoy therapy	Activities are poorly designed for target population	Patient is frustrated	4	2	BOR	8
P8	PH-27	Patient cannot interpret summary metrics as intended	Patient is confused or upset by metrics	Summary metrics poorly designed	Patient is frustrated	4	2	BOR	8
P9	PH-28	Patient cannot interpret history metrics as intended	Patient thinks they aren't making progress	History metrics poorly designed	Patient is frustrated	4	2	BOR	8
P10	PH-29	Missed reminders	Patient does not received reminder	Reminders sent somewhere patient does not check	Patient does not perform therapy as intended	4	2	BOR	8
C1	CH-1	Insufficient information on intended use of system	Clinician prescribes system to inappropriate patient	Clinician is unaware of intended use of system	Patient is frustrated, receives poor treatment	5	3	NACC	15
C2	CH-2	Insufficient clinician training on system	Clinician does not understand system	Training resources for clinician insufficient	Clinician is frustrated	5	2	NACC	10
C3	CH-3	Clinician needs to be able to train patient on system	Clinician cannot train patients on system	Insufficient resources for clinician to train patients	Patient does not understand system	5	2	NACC	10
C4	CH-4	Clinician unable to use dashboard	Clinician unable to find patient records	Dashboard is difficult for clinicians to use	Patient record is lost	2	2	ACC	4
C5	CH-5	Errors in patient clinical history data	Patient data is inaccurate	Clinician enters data incorrectly	Patient record is corrupted	2	2	ACC	4
C6	CH-6	Patient exercise goals are wrong	Patient performs wrong exercise program	Clinician sets up wrong goals	Patient is frustrated, receives poor treatment	2	2	ACC	4
C7	CH-7	Patient assessment is performed incorrectly	Patient assessment data is inaccurate	Patient performs incorrect actions during assessment	Patient does not receive appropriate therapy	4	2	BOR	8
C8	CH-8	Patient misses reminder	Patient does not perform exercises as intended	Patient does not check reminders	Patient takes longer to recover	4	2	BOR	8
C8	CH-9	Patient is reminded even though they have been complying	Patient is discouraged by reminders that suggest patient is not exercising	Patient data is not being tracked as intended	Patient feels work is not being recognized	3	1	ACC	3
C9	CH-10	Patient adherence data is not received by clinician	Patient data has not been sent to reporting system	Poor or no at-home internet connection	Clinician cannot monitor patient treatment as intended	4	2	BOR	8
C10	CH-11	Patient exercise performance data are not received by clinician	Patient data has not been sent to reporting system	Poor or no at-home internet connection	Clinician cannot monitor patient treatment as intended	4	2	BOR	8
C11	CH-12	Patient movement data is inaccurate	Clinician cannot assess patient movement	Motion tracking sensors are inaccurate	Clinician cannot monitor patient treatment as intended	4	2	BOR	8
C11	CH-13	Clinician cannot interpret data	Clinician cannot make appropriate treatment recommendations	Training resources for clinician insufficient	Clinician cannot monitor patient treatment as intended	4	2	BOR	8
C12	CH-14	Patient progress data are not received by clinician	Patient data has not been sent to reporting system	Poor or no at-home internet connection	Clinician cannot monitor patient treatment as intended	4	2	BOR	8
C12	CH-15	Patient progress data are not understood by clinician	Clinician cannot interpret patient progress data	Training resources for clinician insufficient	Clinician cannot advance treatment as intended	4	2	BOR	8
C13	CH-16	Patient symptom data are not received by clinician	Patient data has not been sent to reporting system	Poor or no at-home internet connection	Clinician cannot monitor patient treatment as intended	4	2	BOR	8
C13	CH-17	Patient symptom data are not understood by clinician	Clinician cannot interpret symptom data	Training resources for clinician insufficient	Clinician cannot monitor patient treatment as intended	4	2	BOR	8
C14	CH-18	Clinician unable to provide remote feedback due to at-home internet connectivity issues	Patient does not receive clinician feedback	Poor or no at-home internet connection	Patient does not receive appropriate therapy	4	2	BOR	8
C14	CH-19	Clinician does not know how to provide adequate feedback	Patient does not receive clinician feedback	Training resources for clinician insufficient	Patient does not receive appropriate therapy	4	2	BOR	8
C15	CH-20	Data not compatible with other health records	Data from therapy are not stored with rest of patient records	Data not compatible with other system's specifications	Patient data not integrated with rest of care	4	2	BOR	8
C16	CH-21	Cybersecurity threat	Client-side hack	Client-side vulnerability	Individual patient data breach	2	3	ACC	6
C16	CH-22	Cybersecurity threat	Server-side hack	Server-side vulnerability	Massive patient data breach	3	3	BOR	9
